# Supplementary material for: Ectopic Expression of a Wheat R2R3-Type MYB Gene in Transgenic Tobacco Enhances Osmotic Stress Tolerance via Maintaining ROS Balance and Improving Root System Architecture
Source: Biology (Basel). 2024 Feb 18;13(2):128. doi: 10.3390/biology13020128 (PMC10886976; doi:10.3390/biology13020128)
Supplement: Supplementary file 1 [file biology-13-00128-s001.zip]

Archive with 1 entries (1 files):
- biology-2795675-supplementary.pdf
